# Supplementary material for: Genome-wide identification of the HSF gene family in Chinese chestnut and functional characterization of CmHSF4 under temperature stress
Source: Front Plant Sci. 2026 Mar 6;17:1749489. doi: 10.3389/fpls.2026.1749489 (PMC13002451; doi:10.3389/fpls.2026.1749489)
Supplement: Supplementary Table 1 — The Ka, Ks, Ka/Ks Values of Gene Pairs Identified by McScanX. [file Table1.xlsx]

## Sheet: Sheet1
Table S1.The Ka, Ks, Ka/Ks Values of Gene Pairs Identified by McScanX.
Gene pairs		Ka	Ks	Ka/Ks
CmHSF17	CmHSF13	0.31	1.85	0.17
CmHSF2	CmHSF4	0.48	2.24	0.22
